# Supplementary material for: Regulation of the macrolide resistance ABC-F translation factor MsrD
Source: Nat Commun. 2023 Jul 1;14:3891. doi: 10.1038/s41467-023-39553-8 (PMC10314930; doi:10.1038/s41467-023-39553-8)
Supplement: Supplementary file 4 — Source Data [file 41467_2023_39553_MOESM4_ESM.zip]

Archive with 2 entries (2 files):
- Source Data/381629_2_data_set_7719138_rvzj8y.xlsx
- Source Data/381629_2_data_set_7719146_rvzjjv.pdf
