# Supplementary material for: Regulation of the macrolide resistance ABC-F translation factor MsrD
Source: Nat Commun. 2023 Jul 1;14:3891. doi: 10.1038/s41467-023-39553-8 (PMC10314930; doi:10.1038/s41467-023-39553-8)
Supplement: Supplementary file 4 — Source Data [file 41467_2023_39553_MOESM4_ESM.zip › Source Data/381629_2_data_set_7719138_rvzj8y.xlsx]

## Sheet: Fig1c and SI table1
Erythromycin (M)	Control				MsrDWT				MsrDEQ2				MsrDE125Q				MsrDE434Q				MsrDΔloop				MsrDΔPtIM				MsrDR241A				MsrDL242A				MsrDH244A				MsrDH244W
1e-10	97.8261	103.304	99.7391		76.9565	80.1739	78.9565		0.337	0.33	0.292		0.371	0.371	0.349		0.271	0.278	0.266		1.01	1.048	1.095		0.857	0.839	0.914		0.888	0.858	0.852		0.816	0.847	0.843		0.889	0.887	0.895		0.86	0.878	0.87
6.25e-08	80.9565	78.1739	76.7826		76.8696	82.5217	76.6087		0.255	0.264	0.242		0.326	0.325	0.32		0.204	0.219	0.207		0.802	0.775	0.828		0.668	0.662	0.737		0.828	0.805	0.806		0.712	0.802	0.791		0.821	0.795	0.805		0.741	0.726	0.71
1.25e-07	64.6957	61.4783	63.5652		76.3478	77.913	73.8261		0.237	0.222	0.2		0.32	0.319	0.317		0.171	0.181	0.186		0.629	0.633	0.682		0.569	0.558	0.596		0.805	0.796	0.793		0.754	0.775	0.765		0.805	0.797	0.8		0.648	0.666	0.595
2.5e-07	37.5652	37.2174	36.1739		71.6522	75.5652	72.8696		0.172	0.151	0.147		0.278	0.277	0.288		0.153	0.144	0.152		0.484	0.486	0.513		0.435	0.422	0.509		0.763	0.76	0.784		0.691	0.709	0.779		0.761	0.717	0.718		0.539	0.545	0.506
5e-07	17.6522	19.0435	18.5217		71.1304	70	68.8696		0.102	0.078	0.096		0.259	0.283	0.295		0.107	0.107	0.121		0.227	0.206	0.373		0.329	0.324	0.408		0.733	0.717	0.722		0.631	0.643	0.628		0.714	0.66	0.659		0.42	0.428	0.404
1e-06	7.30435	6.95652	8.6087		66.2609	65.3913	64.1739		0.034	0.034	0.047		0.209	0.228	0.225		0.062	0.052	0.06		0.004	0.035	0.045		0.1	0.1	0.216		0.688	0.684	0.689		0.55	0.562	0.563		0.547	0.533	0.523		0.261	0.27	0.206
2e-06	0.695652	-0.173913	0.434783		56.1739	55.7391	55.6522		0.001	0	0.003		0.116	0.101	0.102		0.013	0.011	0.023		-0.004	-0.003	0.002		-0.001	-0.008	0.022		0.593	0.581	0.579		0.319	0.334	0.35		0.346	0.343	0.323		0.108	0.139	0.001
4e-06	-0.434783	-0.608696	-0.782609		51.5652	48.3478	46.6087		-0.005	-0.002	0.001		0.018	0.012	0.024		0.008	0.016	0.022		0.002	0.006	0.002		-0.008	-0.009	0.014		0.379	0.373	0.358		0.043	0.061	0.083		0.133	0.099	0.097		0.024	0.028	-0.013
8e-06	-0.434783	-0.608696	-1.47826		14.6087	15.1304	10		-0.007	-0.018	-0.018		0	-0.012	-0.006		-0.002	-0.008	-0.009		-0.012	-0.006	-0.007		-0.013	-0.018	0.006		0.128	0.106	0.1		0.003	0.013	0.019		0.021	0.007	0.005		0.007	0.004	-0.023
1.6e-05	-0.695652	-1.04348	-1.30435		0.434783	-0.173913	0		-0.011	-0.017	-0.018		-0.005	-0.017	-0.011		-0.007	-0.007	-0.009		-0.016	-0.023	-0.011		-0.017	-0.019	0.009		0.009	-0.007	-0.013		-0.011	-0.005	-0.008		-0.001	-0.005	-0.005		-0.013	-0.013	-0.022
3.2e-05	-1.73913	-0.956522	-1.91304		-0.347826	0	-0.173913		-0.012	-0.024	-0.028		-0.006	-0.024	-0.021		-0.009	-0.008	-0.011		-0.012	-0.017	-0.016		-0.026	-0.026	0.004		-0.006	-0.011	-0.025		-0.027	-0.014	-0.019		0.003	-0.013	-0.019		-0.021	-0.028	-0.017
6.4e-05	-0.956522	-1.21739	-1.47826		0.173913	-0.347826	-1.91304		-0.018	-0.02	-0.023		-0.008	-0.02	-0.016		-0.018	-0.019	-0.02		-0.012	-0.017	-0.016		-0.023	-0.026	0.01		-0.001	-0.034	-0.039		-0.029	-0.019	-0.017		-0.015	-0.03	-0.026		-0.026	-0.023	-0.007

## Sheet: Fig SI 1e (raw data  Fig1c)
	pBAD control BLANKED																																					pBAD-MsrDwt BLANKED
Time (hours)	64 µM			32 µM			16 µM			8 µM			4 µM			2 µM			1 µM			0.5 µM			0.25 µM			0.125 µM			0.0625 µM			0 µM				64 µM			32 µM			16 µM			8 µM
0	-0.003	0	-0.006	-0.007	0.005	-0.012	0.01	0	-0.005	0.015	0.013	-0.005	0.008	0.008	0.006	0.023	0.01	0.007	0.027	0.012	0.015	0.025	0.018	0.026	0.029	0.018	0.011	0.03	0.027	0.014	0.016	0.027	0.005	0.024	0.03	0.005		0.036	0.012	-0.016	0.012	0.042	0.004	0.048	-0.001	0.003	0.007	-0.005	0.013
0.5	-0.008	0.003	-0.009	-0.018	0.004	-0.012	-0.007	-0.001	-0.006	-0.003	0.015	-0.007	-0.003	0.009	0.003	0.012	0.013	0.008	0.017	0.016	0.017	0.023	0.026	0.028	0.029	0.026	0.017	0.026	0.031	0.018	0.013	0.027	0.01	0.017	0.034	0.01		0.03	0.009	-0.025	-0.002	0.008	0	0.004	-0.003	-0.001	-0.004	-0.013	-0.003
1	-0.006	-0.001	-0.008	-0.009	0.002	-0.01	0.001	-0.001	-0.005	0.006	0.009	-0.007	0.007	0.006	0.005	0.02	0.013	0.011	0.033	0.044	0.023	0.03	0.023	0.025	0.037	0.029	0.023	0.04	0.035	0.027	0.031	0.035	0.02	0.034	0.039	0.019		0.013	0.009	-0.022	-0.014	0.006	-0.002	-0.006	-0.001	-0.006	-0.005	-0.01	-0.009
1.5	-0.001	-0.003	-0.003	-0.011	0.005	-0.006	0.006	0.006	0.001	0.012	0.016	-0.001	0.013	0.014	0.012	0.031	0.019	0.015	0.043	0.029	0.03	0.044	0.029	0.036	0.051	0.031	0.031	0.054	0.042	0.035	0.047	0.039	0.035	0.052	0.051	0.038		0.02	-0.002	-0.027	-0.006	-0.004	-0.004	0	-0.004	-0.002	-0.005	-0.005	-0.002
2	-0.002	-0.008	-0.001	-0.01	-0.003	-0.007	-0.003	-0.004	-0.002	0.005	0.005	0	0.004	0.012	0.015	0.022	0.019	0.022	0.034	0.029	0.042	0.036	0.023	0.046	0.05	0.031	0.045	0.051	0.037	0.041	0.045	0.037	0.045	0.055	0.049	0.047		0.002	-0.003	-0.024	-0.015	-0.001	-0.002	-0.009	-0.002	-0.005	-0.007	0	0.001
2.5	-0.01	-0.005	0.001	-0.018	0	-0.004	-0.005	0.003	0.008	0	0	0.005	0	0.01	0.015	0.022	0.018	0.027	0.034	0.028	0.04	0.038	0.023	0.048	0.051	0.031	0.054	0.056	0.048	0.049	0.048	0.051	0.053	0.069	0.067	0.066		0.004	-0.001	-0.02	-0.014	0.005	0.004	-0.003	-0.001	-0.002	-0.004	0.004	-0.002
3	-0.007	-0.009	-0.005	-0.013	-0.001	-0.011	-0.004	-0.003	-0.002	0	-0.002	-0.005	0.001	0.014	0.017	0.019	0.02	0.025	0.027	0.03	0.037	0.034	0.023	0.052	0.057	0.041	0.059	0.065	0.058	0.061	0.065	0.06	0.066	0.085	0.08	0.078		0.003	-0.006	-0.027	-0.014	0.009	-0.004	-0.004	0.004	-0.003	-0.002	0.007	-0.002
3.5	-0.007	-0.004	-0.001	-0.015	0.004	-0.009	-0.004	-0.003	0.001	0.002	0.002	0.005	0.002	0.014	0.015	0.021	0.021	0.024	0.031	0.032	0.042	0.043	0.03	0.053	0.066	0.048	0.063	0.081	0.077	0.077	0.077	0.074	0.08	0.098	0.092	0.093		-0.004	0.02	-0.022	-0.015	0.004	0.003	-0.002	-0.003	-0.003	0	0.01	0.005
4	-0.002	-0.005	-0.003	-0.008	0.004	-0.002	0.003	0.001	0.008	0.009	0.005	0.008	0.011	0.014	0.022	0.031	0.023	0.036	0.039	0.034	0.043	0.057	0.045	0.069	0.083	0.063	0.082	0.095	0.082	0.086	0.099	0.091	0.102	0.122	0.111	0.117		0.008	0.013	-0.027	-0.004	-0.006	0	0.007	-0.01	-0.008	0.011	0.003	0.009
4.5	-0.008	-0.01	-0.002	-0.013	-0.003	-0.006	-0.003	-0.005	0.005	0.003	0.024	0.005	0.007	0.011	0.017	0.023	0.016	0.032	0.035	0.03	0.055	0.055	0.066	0.079	0.083	0.068	0.089	0.1	0.089	0.1	0.103	0.094	0.109	0.129	0.127	0.134		0.01	-0.006	-0.022	-0.005	-0.003	0.004	0.008	-0.008	-0.005	0.013	0.006	0.013
5	-0.005	0.002	-0.005	-0.015	0.013	-0.005	-0.001	0.007	0.002	0.005	0.048	0.006	0.01	0.023	0.019	0.028	0.031	0.025	0.044	0.048	0.045	0.069	0.105	0.074	0.096	0.086	0.089	0.116	0.118	0.104	0.12	0.127	0.12	0.164	0.172	0.155		0.001	-0.008	-0.032	-0.009	0	-0.007	0.004	-0.004	0.046	0.007	0.007	0.009
5.5	-0.004	0.004	-0.005	-0.013	0.009	-0.006	-0.002	0.005	0.002	0.007	0.102	0.005	0.01	0.022	0.021	0.029	0.029	0.03	0.048	0.049	0.056	0.074	0.145	0.083	0.105	0.085	0.097	0.131	0.133	0.127	0.143	0.145	0.144	0.192	0.203	0.185		0.011	-0.006	-0.028	-0.005	0	-0.004	0.008	-0.003	0.001	0.014	0.008	0.014
6	-0.006	-0.004	-0.011	-0.012	0.001	-0.01	-0.005	-0.002	0.001	0.003	0.013	0.001	0.002	0.017	0.013	0.021	0.025	0.027	0.045	0.051	0.051	0.073	0.203	0.084	0.108	0.088	0.109	0.139	0.131	0.14	0.16	0.154	0.169	0.222	0.224	0.227		0.006	0.002	-0.029	-0.006	0.009	0.003	0.007	0.002	0.002	0.014	0.015	0.011
6.5	-0.006	-0.011	-0.011	-0.011	0	-0.011	-0.006	-0.001	-0.005	0.001	0.009	-0.002	0.002	0.011	0.013	0.02	0.021	0.025	0.045	0.045	0.055	0.078	0.161	0.093	0.121	0.102	0.13	0.16	0.155	0.153	0.189	0.184	0.198	0.266	0.266	0.271		0.005	0.004	-0.033	-0.006	0.009	0.001	0.007	0.004	0.005	0.017	0.018	0.015
7	-0.007	-0.011	-0.007	-0.015	-0.003	-0.011	-0.005	-0.004	-0.005	0	0.007	-0.004	-0.001	0.012	0.015	0.022	0.022	0.026	0.047	0.051	0.054	0.08	0.226	0.096	0.136	0.116	0.14	0.184	0.178	0.179	0.214	0.21	0.231	0.306	0.31	0.312		0.006	0.003	-0.023	-0.001	0.007	0	0.011	0.006	0.001	0.018	0.023	0.014
7.5	-0.003	-0.011	-0.005	-0.017	-0.003	-0.006	-0.005	-0.005	0	0.003	0.007	-0.001	0.001	0.008	0.009	0.026	0.021	0.02	0.055	0.053	0.057	0.09	0.185	0.103	0.157	0.14	0.155	0.22	0.21	0.206	0.26	0.254	0.27	0.36	0.366	0.366		0.004	0	-0.022	-0.005	0.011	0.006	0.006	0.009	0.006	0.019	0.024	0.018
8	-0.006	-0.006	-0.015	-0.016	0	-0.016	-0.004	-0.001	-0.006	0	0.012	-0.005	0.004	0.009	0.003	0.031	0.025	0.019	0.058	0.062	0.057	0.103	0.237	0.103	0.174	0.164	0.181	0.252	0.251	0.232	0.296	0.297	0.304	0.395	0.41	0.398		0.011	-0.002	-0.022	-0.001	0.005	0.004	0.014	0.004	0.005	0.02	0.017	0.019
8.5	-0.011	-0.006	-0.006	-0.019	-0.001	-0.012	-0.007	-0.001	-0.001	-0.005	0.008	0.001	-0.006	0.011	0.009	0.025	0.022	0.025	0.055	0.059	0.059	0.107	0.173	0.118	0.193	0.188	0.2	0.279	0.278	0.267	0.332	0.326	0.34	0.435	0.442	0.438		0.007	0.002	-0.019	-0.006	0.002	0.004	0.003	0	0.004	0.019	0.021	0.016
9	-0.01	-0.005	-0.015	-0.018	0.002	-0.015	-0.01	0	-0.008	-0.007	0.012	-0.004	-0.006	0.011	0.004	0.022	0.027	0.019	0.057	0.071	0.055	0.113	0.228	0.121	0.216	0.223	0.226	0.312	0.321	0.297	0.369	0.378	0.368	0.463	0.483	0.474		0.005	-0.004	-0.024	-0.001	0.008	0.005	0.011	0.007	0.006	0.021	0.024	0.019
9.5	0.006	-0.004	-0.01	-0.003	0.004	-0.011	0.013	0	-0.007	0.014	0.013	-0.008	0.016	0.014	0.004	0.044	0.023	0.017	0.073	0.068	0.056	0.136	0.229	0.142	0.255	0.252	0.258	0.359	0.349	0.332	0.413	0.399	0.396	0.5	0.503	0.502		0.016	-0.003	-0.023	0.007	0.006	0.003	0.018	0.005	0.011	0.03	0.021	0.027
10	-0.013	-0.009	-0.011	-0.021	0	-0.012	-0.009	-0.003	-0.007	-0.005	0.011	-0.007	-0.003	0.004	-0.006	0.03	0.023	0.014	0.062	0.064	0.05	0.14	0.239	0.147	0.274	0.282	0.28	0.376	0.374	0.35	0.423	0.424	0.414	0.512	0.531	0.525		0.012	0	-0.022	0	0.01	0.006	0.013	0.01	0.009	0.029	0.027	0.026
10.5	-0.003	-0.004	-0.007	-0.014	0	-0.011	-0.003	0.002	-0.006	0	0.014	-0.014	-0.002	0.019	0	0.03	0.034	0.011	0.06	0.072	0.051	0.145	0.258	0.168	0.294	0.31	0.301	0.402	0.407	0.379	0.448	0.452	0.436	0.537	0.555	0.541		0.019	0.001	-0.018	0.003	0.006	0.01	0.017	0.009	0.014	0.03	0.029	0.028
11	-0.009	-0.013	-0.008	-0.018	-0.005	-0.011	-0.009	-0.008	-0.005	-0.007	0.003	-0.002	-0.007	0.003	0.006	0.022	0.023	0.025	0.054	0.056	0.061	0.151	0.248	0.179	0.313	0.383	0.33	0.424	0.416	0.406	0.474	0.458	0.454	0.556	0.566	0.566		0.004	0	-0.023	-0.003	0.011	0.003	0.01	0.012	0.003	0.035	0.034	0.023
11.5	-0.013	-0.009	-0.005	-0.019	-0.002	-0.007	-0.008	-0.004	-0.002	-0.007	0.005	-0.002	-0.005	0.003	0.007	0.024	0.013	0.021	0.065	0.048	0.059	0.163	0.361	0.196	0.344	0.32	0.353	0.449	0.437	0.43	0.499	0.483	0.474	0.581	0.597	0.579		0.012	0.003	-0.014	0.002	0.007	0.006	0.015	0.008	0.008	0.039	0.036	0.028
12	-0.013	-0.007	-0.01	-0.022	0.001	-0.009	-0.013	-0.003	-0.004	-0.009	0.003	-0.007	-0.008	0.006	0.002	0.019	0.017	0.013	0.055	0.057	0.056	0.162	0.224	0.197	0.36	0.339	0.365	0.46	0.451	0.447	0.505	0.494	0.483	0.61	0.623	0.604		0.006	0.002	-0.021	-0.002	0.009	0.001	0.01	0.012	0.005	0.041	0.035	0.027
12.5	-0.013	-0.009	-0.017	-0.021	-0.003	-0.016	-0.014	-0.002	-0.01	-0.012	0.004	-0.013	-0.015	0.012	-0.005	0.009	0.025	0.01	0.048	0.071	0.053	0.167	0.189	0.199	0.373	0.369	0.371	0.474	0.473	0.462	0.519	0.507	0.485	0.631	0.657	0.625		0.003	0.004	-0.025	-0.005	0.009	0	0.007	0.006	0.008	0.042	0.03	0.033
13	-0.013	-0.011	-0.01	-0.02	-0.004	-0.015	-0.011	-0.005	-0.009	-0.01	0.003	-0.012	-0.009	0.002	-0.008	0.018	0.015	0.006	0.059	0.052	0.051	0.178	0.183	0.203	0.391	0.371	0.38	0.493	0.474	0.467	0.536	0.516	0.503	0.658	0.68	0.652		0.009	0.008	-0.02	0.001	0.011	-0.003	0.011	0.006	0.001	0.043	0.034	0.033
13.5	-0.01	-0.013	-0.008	-0.017	-0.008	-0.015	-0.014	-0.011	-0.007	-0.01	-0.001	-0.008	-0.011	-0.001	0.002	0.012	0.012	0.012	0.055	0.053	0.061	0.182	0.19	0.218	0.401	0.383	0.394	0.502	0.48	0.477	0.553	0.526	0.521	0.67	0.693	0.672		0.018	0.005	-0.015	0.003	0.007	0.006	0.017	0.01	0.006	0.059	0.041	0.03
14	-0.006	-0.007	-0.009	-0.018	0.006	-0.009	-0.007	0.003	-0.001	-0.005	0.015	0	-0.005	0.016	0.005	0.017	0.027	0.012	0.059	0.071	0.06	0.189	0.207	0.226	0.409	0.403	0.401	0.512	0.497	0.486	0.568	0.551	0.534	0.701	0.735	0.708		0.008	-0.001	-0.019	-0.002	0.006	0.007	0.008	0.005	0.008	0.052	0.038	0.042
14.5	-0.016	-0.013	-0.013	-0.023	-0.005	-0.01	-0.012	-0.005	-0.005	-0.01	0.004	-0.005	-0.01	-0.001	0	0.009	0.011	0.011	0.057	0.053	0.062	0.187	0.193	0.22	0.419	0.407	0.41	0.523	0.495	0.491	0.57	0.549	0.542	0.715	0.749	0.72		0.008	0	-0.014	-0.005	-0.002	0.006	0.008	0.001	0.005	0.05	0.045	0.047
15	-0.006	-0.004	-0.008	-0.014	0.005	-0.008	-0.006	-0.002	-0.004	-0.001	0.007	-0.005	-0.001	0.004	0.001	0.019	0.012	0.009	0.065	0.057	0.067	0.197	0.202	0.231	0.431	0.42	0.411	0.539	0.515	0.515	0.594	0.572	0.568	0.746	0.767	0.737		0.012	0.002	-0.02	0.001	0.003	0.002	0.013	0.001	-0.001	0.061	0.05	0.042
15.5	-0.016	-0.011	-0.012	-0.023	-0.002	-0.011	-0.013	-0.004	-0.005	-0.009	0	-0.009	-0.009	-0.001	0	0.007	0.009	0.008	0.058	0.054	0.06	0.192	0.197	0.228	0.431	0.421	0.413	0.542	0.507	0.511	0.6	0.582	0.58	0.754	0.78	0.756		0.001	0.007	-0.026	-0.002	0.012	-0.003	0.009	0.01	-0.001	0.063	0.051	0.04
16	-0.013	-0.015	-0.009	-0.022	-0.01	-0.013	-0.014	-0.011	-0.002	-0.007	-0.002	-0.006	-0.011	-0.005	0.006	0.008	0.007	0.019	0.055	0.05	0.073	0.195	0.194	0.242	0.44	0.421	0.433	0.548	0.508	0.532	0.614	0.587	0.597	0.79	0.799	0.781		0.011	-0.001	-0.028	-0.004	0.005	-0.005	0.009	-0.001	-0.001	0.065	0.048	0.052
16.5	0	-0.012	-0.008	-0.016	-0.006	-0.01	-0.007	-0.006	-0.002	-0.004	0.004	-0.003	-0.006	-0.001	0.001	0.012	0.004	0.007	0.064	0.056	0.063	0.199	0.201	0.236	0.448	0.433	0.429	0.559	0.523	0.537	0.627	0.61	0.612	0.813	0.823	0.806		0.012	0	-0.024	0.002	0.005	-0.001	0.014	0.004	0.005	0.069	0.059	0.058
17	-0.014	-0.009	-0.014	-0.023	-0.002	-0.015	-0.012	0.001	-0.009	-0.01	0.005	-0.012	-0.011	0.001	-0.007	0.01	0.009	0.003	0.056	0.061	0.068	0.196	0.203	0.226	0.442	0.436	0.422	0.562	0.53	0.53	0.641	0.633	0.618	0.829	0.855	0.823		0.004	-0.005	-0.013	-0.004	-0.003	0.011	0.011	-0.006	0.012	0.069	0.066	0.066
17.5	-0.011	-0.013	-0.007	-0.021	-0.007	-0.009	-0.01	-0.008	-0.002	-0.005	-0.001	-0.009	-0.003	-0.003	0.002	0.014	0.004	0.011	0.069	0.052	0.069	0.203	0.204	0.242	0.456	0.44	0.434	0.571	0.537	0.557	0.662	0.651	0.646	0.858	0.874	0.858		0.013	0	-0.013	-0.004	-0.004	0.009	0.01	-0.004	0.009	0.075	0.071	0.07
18	-0.011	-0.014	-0.011	-0.017	-0.007	-0.01	0	-0.008	-0.007	-0.001	-0.001	-0.009	0.001	-0.004	-0.001	0.018	0.003	0.006	0.069	0.056	0.067	0.204	0.204	0.233	0.461	0.443	0.44	0.584	0.55	0.557	0.687	0.664	0.663	0.878	0.902	0.876		0.007	0.004	-0.022	-0.005	0.005	0.002	0.01	0	0.001	0.08	0.072	0.069
18.5	-0.01	-0.016	-0.01	-0.019	-0.007	-0.013	-0.01	-0.01	-0.007	-0.009	-0.003	-0.009	-0.007	-0.007	-0.003	0.009	0.004	0.01	0.063	0.061	0.074	0.2	0.207	0.236	0.466	0.45	0.445	0.585	0.559	0.569	0.702	0.68	0.682	0.897	0.927	0.911		0.002	0.002	-0.017	-0.004	0.007	0.005	0.018	0.008	0.002	0.089	0.087	0.07
19	-0.011	-0.012	-0.006	-0.021	-0.004	-0.009	-0.01	-0.007	-0.002	-0.005	0.003	-0.002	-0.007	-0.001	0.004	0.013	0.006	0.008	0.067	0.064	0.082	0.201	0.211	0.234	0.471	0.445	0.436	0.598	0.57	0.576	0.711	0.693	0.702	0.922	0.959	0.936		0.012	0.007	-0.028	-0.008	0.009	-0.011	0.008	0.004	-0.009	0.085	0.085	0.068
19.5	-0.01	-0.011	-0.012	-0.017	0.002	-0.013	-0.005	-0.001	-0.009	-0.003	0.008	-0.012	-0.007	0.004	-0.006	0.01	0.015	0	0.073	0.07	0.069	0.198	0.219	0.214	0.47	0.457	0.431	0.61	0.593	0.582	0.733	0.719	0.722	0.947	0.997	0.951		0.02	0.001	-0.016	0.004	-0.002	0.004	0.019	-0.002	0	0.09	0.088	0.073
20	-0.009	-0.009	-0.014	-0.019	-0.002	-0.015	-0.005	-0.001	-0.011	-0.003	0.007	-0.015	0	0.005	-0.009	0.013	0.016	0	0.071	0.076	0.07	0.202	0.221	0.22	0.47	0.458	0.428	0.621	0.609	0.592	0.757	0.746	0.736	0.968	1.029	0.981		0.011	-0.005	-0.025	0.003	-0.002	-0.001	0.017	-0.001	0.005	0.098	0.085	0.08
20.5	-0.015	-0.008	-0.012	-0.024	-0.003	-0.016	-0.014	-0.003	-0.013	-0.012	0.002	-0.016	-0.011	0	-0.012	0.006	0.009	-0.002	0.07	0.069	0.076	0.195	0.214	0.217	0.464	0.451	0.425	0.62	0.616	0.605	0.772	0.759	0.756	0.985	1.052	0.996		0.005	0.002	-0.026	-0.004	0.007	-0.006	0.011	0.004	0	0.1	0.094	0.08
21	-0.013	-0.015	-0.015	-0.019	-0.008	-0.017	-0.01	-0.009	-0.015	-0.005	0.003	-0.017	-0.003	0	-0.011	0.012	0.006	-0.004	0.076	0.071	0.075	0.2	0.213	0.21	0.457	0.434	0.42	0.643	0.63	0.613	0.805	0.775	0.774	1.023	1.073	1.019		0.003	0.004	-0.015	-0.009	0	0.006	0.012	-0.004	0.002	0.099	0.104	0.086
21.5	-0.013	-0.013	-0.006	-0.018	-0.006	-0.005	-0.006	-0.011	-0.003	-0.006	-0.005	-0.003	0.003	-0.005	-0.001	0.013	-0.001	0.005	0.077	0.066	0.087	0.2	0.208	0.218	0.453	0.428	0.43	0.664	0.637	0.647	0.832	0.807	0.807	1.036	1.091	1.054		0.011	0.002	-0.012	-0.001	0	0.006	0.015	-0.002	0.004	0.115	0.112	0.091
22	-0.015	-0.012	-0.012	-0.023	-0.004	-0.011	-0.013	-0.007	-0.007	-0.005	-0.002	-0.011	-0.009	-0.005	-0.004	0.01	0.003	0.005	0.075	0.073	0.093	0.193	0.21	0.22	0.45	0.432	0.423	0.68	0.652	0.665	0.851	0.827	0.832	1.051	1.112	1.076		0.011	0.006	-0.023	-0.005	0.005	-0.004	0.007	0.002	-0.003	0.119	0.119	0.088
22.5	-0.011	-0.012	-0.01	-0.022	-0.005	-0.012	-0.011	-0.009	-0.011	-0.012	0	-0.012	-0.01	0.002	-0.006	-0.001	0.01	0	0.069	0.085	0.093	0.194	0.221	0.208	0.433	0.431	0.418	0.683	0.667	0.67	0.864	0.849	0.844	1.071	1.132	1.092		0.004	0.006	-0.028	-0.006	0.011	-0.011	0.006	0.006	-0.008	0.13	0.131	0.092
23	-0.004	-0.013	-0.011	-0.01	-0.006	-0.012	0.008	-0.008	-0.006	0.005	0	-0.007	0.005	-0.003	0.002	0.02	0.011	0.012	0.087	0.077	0.102	0.203	0.217	0.219	0.447	0.426	0.421	0.719	0.683	0.701	0.904	0.867	0.871	1.102	1.148	1.118		0.001	0	-0.029	-0.007	0.008	-0.01	0.007	0.004	-0.006	0.138	0.146	0.102
23.5	-0.011	-0.017	-0.014	-0.02	-0.011	-0.015	-0.009	-0.012	-0.009	-0.007	-0.003	-0.009	-0.008	-0.007	-0.005	0.009	0	0.004	0.08	0.079	0.096	0.199	0.216	0.211	0.435	0.428	0.414	0.725	0.69	0.71	0.915	0.883	0.869	1.112	1.165	1.13		0.023	0	-0.017	0.005	-0.004	0.001	0.016	-0.003	0	0.159	0.154	0.111
24	-0.011	-0.014	-0.017	-0.02	-0.011	-0.022	-0.008	-0.012	-0.015	-0.005	-0.007	-0.017	-0.005	-0.007	-0.009	0.008	-0.002	0.005	0.084	0.08	0.099	0.203	0.219	0.213	0.432	0.428	0.416	0.744	0.707	0.731	0.931	0.899	0.883	1.125	1.188	1.147		0.002	-0.004	-0.022	-0.004	0	-0.002	0.005	-0.002	0	0.168	0.174	0.115
[truncated: 348 more columns]

## Sheet: Fig 2a
	BD10-pMMBpLacO-controle_(+)_IPTG_OD600																								BD10-pMMBpLacO-controle_(+)_IPTG_FLUO(gain_1500)																					BD10-pMMBpLacO-msrDL_msrD(1-3):YFP_(+)_IPTG_OD600
Time (min)	0 nM			6.25 nM			12.5 nM			25 nM			50 nM			75 nM			100 nM			200 nM			6.25 nM			12.5 nM			25 nM			50 nM			75 nM			100 nM			200 nM			0 nM			6.25 nM
0	0.116	0.176	0.112	0.111	0.113	0.11	0.096	0.106	0.097	0.115	0.116	0.095	0.112	0.121	0.11	0.122	0.132	0.118	0.136	0.161	0.13	0.173	0.144	0.146	10293	9262	9057	11428	10056	10805	9460	9806	10546	9883	9784	9913	9800	9566	10054	9335	8960	9571	8881	9732	8900	0.119	0.097	0.102	0.096
30	0.114	0.105	0.107	0.108	0.11	0.105	0.105	0.105	0.106	0.102	0.101	0.093	0.124	0.127	0.109	0.106	0.117	0.104	0.144	0.123	0.108	0.156	0.142	0.145	9861	9637	9414	11061	9596	10281	9322	9560	10202	9604	9510	9656	9469	9329	9728	9138	8815	9368	8677	9507	8693	0.107	0.096	0.093	0.1
60	0.13	0.116	0.118	0.125	0.124	0.123	0.121	0.133	0.118	0.114	0.104	0.115	0.118	0.124	0.116	0.127	0.126	0.116	0.128	0.161	0.135	0.197	0.169	0.202	9761	9460	9330	10661	9580	9968	9151	9434	10060	9426	9452	9479	9309	9204	9634	8999	8616	9224	8729	9369	8546	0.12	0.105	0.103	0.11
90	0.158	0.141	0.144	0.145	0.152	0.163	0.132	0.132	0.128	0.148	0.15	0.129	0.142	0.141	0.135	0.126	0.143	0.137	0.162	0.171	0.16	0.181	0.148	0.184	9504	9300	9181	10587	9453	9901	9023	9215	9819	9258	9193	9462	9256	8939	9401	8964	8576	9076	8421	9290	8558	0.14	0.137	0.129	0.134
120	0.189	0.181	0.188	0.189	0.181	0.192	0.174	0.173	0.187	0.166	0.172	0.164	0.174	0.168	0.169	0.176	0.188	0.178	0.167	0.206	0.18	0.229	0.212	0.238	9158	8958	8740	10182	9012	9574	8487	8815	9380	8902	8973	9051	8967	8722	9183	8664	8335	8673	8356	9115	8345	0.175	0.164	0.165	0.156
150	0.225	0.222	0.229	0.224	0.219	0.228	0.218	0.21	0.226	0.205	0.212	0.209	0.205	0.212	0.205	0.212	0.222	0.21	0.216	0.248	0.203	0.219	0.204	0.222	8767	8726	8489	9892	8755	9259	8321	8717	9160	8764	8657	8782	8796	8589	8909	8571	8183	8693	8311	8999	8079	0.193	0.186	0.177	0.177
180	0.272	0.261	0.277	0.267	0.262	0.271	0.276	0.266	0.273	0.263	0.259	0.251	0.249	0.235	0.256	0.243	0.245	0.244	0.242	0.249	0.254	0.288	0.264	0.295	8429	8289	8114	9461	8370	8869	7877	8049	8798	8253	8166	8332	8382	8195	8448	8107	7837	8291	7929	8623	7796	0.229	0.214	0.214	0.215
210	0.303	0.295	0.3	0.318	0.314	0.313	0.29	0.316	0.304	0.297	0.308	0.299	0.27	0.283	0.274	0.283	0.284	0.284	0.289	0.276	0.295	0.312	0.284	0.328	8329	8267	8240	9510	8156	8776	7886	8116	8754	8144	8178	8264	8364	8186	8516	8029	7620	7999	7800	8486	7646	0.248	0.247	0.24	0.246
240	0.344	0.339	0.34	0.336	0.353	0.34	0.343	0.333	0.339	0.334	0.324	0.327	0.32	0.328	0.323	0.317	0.319	0.315	0.332	0.354	0.33	0.358	0.316	0.372	8403	8307	8238	9355	8208	8736	7836	8109	8668	8070	8103	8189	8267	7976	8377	7868	7704	8152	7627	8449	7614	0.281	0.269	0.264	0.266
270	0.373	0.364	0.388	0.374	0.357	0.37	0.388	0.365	0.377	0.376	0.358	0.36	0.353	0.363	0.364	0.345	0.337	0.341	0.342	0.363	0.354	0.35	0.326	0.348	8371	8204	8213	9383	8167	8723	7885	8090	8670	8098	8138	8171	8120	8026	8330	7912	7516	8036	7651	8303	7687	0.324	0.316	0.295	0.29
300	0.406	0.396	0.414	0.404	0.393	0.4	0.421	0.399	0.408	0.399	0.39	0.394	0.38	0.373	0.383	0.378	0.39	0.388	0.391	0.401	0.39	0.405	0.373	0.398	8621	8369	8215	9408	8242	8707	7782	8083	8695	8075	8076	8236	8316	8208	8430	8025	7537	8238	7731	8425	7751	0.344	0.348	0.329	0.324
330	0.442	0.437	0.448	0.438	0.437	0.444	0.448	0.414	0.453	0.44	0.425	0.433	0.409	0.406	0.414	0.415	0.421	0.419	0.421	0.423	0.419	0.413	0.401	0.425	8676	8447	8287	9473	8329	8818	7760	8197	8868	8255	8231	8276	8378	8143	8507	8137	7642	8156	7769	8539	7729	0.398	0.397	0.378	0.359
360	0.478	0.474	0.493	0.473	0.472	0.475	0.499	0.461	0.494	0.462	0.454	0.469	0.462	0.451	0.476	0.449	0.451	0.442	0.461	0.459	0.455	0.465	0.467	0.477	8589	8463	8236	9549	8353	8943	7850	8169	8866	8169	8208	8313	8334	8153	8489	7976	7666	8159	7719	8489	7583	0.429	0.419	0.412	0.397
390	0.504	0.493	0.511	0.504	0.505	0.509	0.521	0.499	0.512	0.5	0.484	0.491	0.484	0.473	0.477	0.472	0.486	0.474	0.492	0.498	0.494	0.474	0.458	0.473	8689	8530	8361	9605	8470	8970	8044	8234	9035	8276	8251	8403	8464	8186	8607	8199	7743	8198	7879	8690	7848	0.445	0.447	0.43	0.429
420	0.531	0.526	0.54	0.532	0.523	0.53	0.544	0.514	0.544	0.517	0.513	0.518	0.508	0.514	0.509	0.495	0.512	0.505	0.505	0.502	0.504	0.522	0.515	0.55	8754	8732	8448	9829	8557	9089	8084	8302	9045	8361	8292	8445	8483	8282	8653	8177	7753	8265	7806	8586	7871	0.491	0.484	0.475	0.454
450	0.556	0.547	0.556	0.554	0.545	0.561	0.574	0.535	0.574	0.549	0.55	0.541	0.538	0.53	0.543	0.521	0.528	0.512	0.529	0.515	0.52	0.556	0.536	0.556	8995	8821	8671	9865	8548	9238	8297	8491	9238	8440	8343	8627	8583	8290	8728	8256	7888	8305	7891	8715	7897	0.511	0.505	0.492	0.48
480	0.575	0.569	0.58	0.561	0.557	0.564	0.6	0.558	0.592	0.57	0.567	0.56	0.559	0.544	0.556	0.53	0.538	0.536	0.55	0.562	0.558	0.545	0.536	0.577	9049	9038	8690	10044	8848	9452	8401	8606	9421	8483	8660	8704	8748	8429	8824	8332	8018	8466	7982	8748	8119	0.537	0.514	0.512	0.489
510	0.598	0.595	0.602	0.586	0.578	0.583	0.63	0.584	0.622	0.583	0.578	0.6	0.583	0.57	0.572	0.537	0.541	0.55	0.563	0.572	0.574	0.568	0.551	0.578	9183	8977	8850	10164	8858	9451	8518	8731	9453	8707	8645	8865	8758	8671	9019	8480	8198	8722	8206	9027	8141	0.573	0.547	0.544	0.526
540	0.617	0.618	0.624	0.605	0.594	0.611	0.637	0.6	0.628	0.603	0.6	0.62	0.59	0.589	0.598	0.561	0.571	0.567	0.589	0.59	0.586	0.594	0.582	0.606	9323	9154	9030	10525	9114	9669	8611	8946	9703	8887	8877	8934	8859	8860	9170	8529	8174	8716	8146	9086	8211	0.589	0.558	0.559	0.543
570	0.645	0.639	0.646	0.617	0.629	0.632	0.657	0.625	0.655	0.62	0.61	0.625	0.619	0.601	0.614	0.601	0.6	0.59	0.61	0.593	0.589	0.629	0.59	0.604	9491	9408	9200	10819	9263	9985	8716	9180	9991	8989	9093	9274	9101	8933	9367	8816	8333	8935	8360	9159	8327	0.613	0.579	0.584	0.566
600	0.666	0.651	0.66	0.648	0.642	0.663	0.659	0.642	0.65	0.642	0.636	0.652	0.622	0.623	0.625	0.598	0.608	0.609	0.608	0.609	0.606	0.622	0.589	0.627	9774	9639	9406	11220	9525	10302	9006	9338	10276	9369	9259	9492	9493	9110	9556	8897	8532	9182	8522	9457	8467	0.631	0.603	0.597	0.577
630	0.671	0.668	0.676	0.666	0.662	0.682	0.658	0.649	0.661	0.652	0.645	0.65	0.639	0.618	0.631	0.614	0.615	0.618	0.632	0.62	0.629	0.627	0.597	0.64	10042	9825	9724	11333	9746	10550	9281	9561	10353	9290	9398	9614	9487	9326	9797	9182	8777	9400	8744	9608	8596	0.636	0.611	0.628	0.589
660	0.682	0.671	0.68	0.672	0.675	0.688	0.679	0.68	0.682	0.679	0.667	0.668	0.653	0.651	0.665	0.629	0.633	0.626	0.632	0.623	0.624	0.629	0.617	0.652	10307	9923	9868	11422	10113	10767	9450	9674	10537	9736	9625	9775	9661	9566	9973	9339	8969	9485	8800	9840	8882	0.655	0.621	0.636	0.627
690	0.695	0.687	0.7	0.693	0.701	0.708	0.693	0.678	0.691	0.691	0.672	0.678	0.666	0.655	0.667	0.629	0.629	0.628	0.635	0.638	0.629	0.641	0.617	0.664	10447	10191	10058	11451	10108	10856	9483	9914	10682	9718	9779	9876	9968	9742	10239	9466	8987	9732	9014	9968	9016	0.671	0.639	0.659	0.618
720	0.713	0.707	0.71	0.714	0.711	0.727	0.694	0.678	0.693	0.698	0.683	0.672	0.67	0.68	0.678	0.653	0.646	0.635	0.658	0.673	0.659	0.641	0.622	0.656	10505	10362	10194	11541	10259	10840	9708	10036	10973	9907	9933	10010	9890	9823	10195	9738	9292	9895	9235	10145	9158	0.687	0.655	0.672	0.624
750	0.726	0.719	0.734	0.721	0.733	0.749	0.709	0.696	0.705	0.694	0.684	0.676	0.687	0.668	0.673	0.641	0.652	0.642	0.654	0.658	0.665	0.645	0.629	0.688	10654	10469	10358	11866	10599	11188	9944	10125	11136	10015	10085	10316	10066	9982	10295	9664	9154	9977	9356	10213	9441	0.723	0.68	0.686	0.66
780	0.734	0.73	0.744	0.728	0.738	0.762	0.727	0.71	0.714	0.69	0.7	0.69	0.687	0.683	0.688	0.657	0.659	0.666	0.65	0.657	0.672	0.648	0.622	0.675	10979	10715	10682	12089	10595	11369	10054	10520	11357	10377	10353	10565	10285	10191	10642	9882	9410	10083	9382	10454	9354	0.709	0.68	0.685	0.655
810	0.753	0.744	0.751	0.725	0.727	0.772	0.716	0.688	0.706	0.691	0.7	0.681	0.679	0.678	0.68	0.662	0.673	0.664	0.653	0.662	0.678	0.656	0.633	0.657	11182	11115	10961	12340	10991	11653	10266	10675	11703	10531	10526	10913	10572	10239	10821	10111	9539	10342	9580	10502	9457	0.728	0.696	0.703	0.666
840	0.765	0.756	0.766	0.736	0.744	0.788	0.732	0.712	0.727	0.697	0.708	0.696	0.675	0.677	0.678	0.672	0.656	0.658	0.663	0.675	0.663	0.658	0.625	0.666	11281	11216	10934	12741	11059	12049	10469	10888	11912	10683	10752	11022	10727	10658	11091	10365	9935	10633	9952	10809	9742	0.744	0.711	0.712	0.673
870	0.777	0.765	0.768	0.76	0.759	0.804	0.739	0.701	0.741	0.689	0.71	0.684	0.673	0.676	0.671	0.678	0.665	0.663	0.658	0.682	0.666	0.656	0.623	0.651	11552	11376	11200	12877	11477	12106	10708	11118	12141	10987	10931	11259	11125	10876	11411	10624	10106	11025	10057	11094	10114	0.756	0.722	0.729	0.677
900	0.766	0.76	0.769	0.763	0.762	0.816	0.73	0.696	0.742	0.688	0.695	0.677	0.702	0.696	0.695	0.667	0.667	0.65	0.662	0.661	0.685	0.643	0.6	0.644	11799	11638	11442	13119	11469	12318	10956	11408	12271	11339	11333	11437	11370	11132	11666	10855	10360	11178	10276	11319	10105	0.754	0.718	0.73	0.68
930	0.778	0.772	0.779	0.773	0.778	0.832	0.754	0.712	0.755	0.692	0.704	0.689	0.668	0.664	0.672	0.67	0.662	0.667	0.666	0.669	0.684	0.657	0.63	0.665	11936	11725	11650	13301	11727	12538	11063	11485	12525	11400	11388	11744	11476	11132	11774	11103	10690	11213	10392	11502	10372	0.759	0.727	0.744	0.691
960	0.787	0.776	0.783	0.775	0.788	0.832	0.75	0.717	0.754	0.692	0.717	0.706	0.666	0.668	0.669	0.672	0.66	0.665	0.675	0.679	0.689	0.679	0.645	0.669	12197	11992	11844	13483	11954	12644	11349	11739	12902	11569	11581	11868	11775	11509	12002	11222	10680	11511	10577	11746	10521	0.775	0.744	0.753	0.703
990	0.789	0.783	0.783	0.794	0.788	0.842	0.757	0.722	0.754	0.711	0.708	0.706	0.68	0.673	0.671	0.675	0.672	0.684	0.674	0.689	0.7	0.682	0.649	0.709	12484	12083	12006	13778	12134	12882	11434	11933	12981	11924	11834	12184	11978	11624	12326	11438	10824	11587	10745	12020	10840	0.784	0.764	0.771	0.706
1020	0.788	0.786	0.79	0.8	0.789	0.834	0.761	0.703	0.756	0.707	0.704	0.705	0.688	0.673	0.686	0.69	0.697	0.686	0.681	0.678	0.701	0.683	0.657	0.709	12694	12515	12292	13941	12321	13034	11574	12419	12990	11872	12010	12308	12093	11824	12472	11605	10999	11903	10945	12181	10939	0.794	0.773	0.779	0.715
[truncated: 92 more columns]

## Sheet: Fig 2c
	BD10-pMMBpLacO-msrDL_msrD(1-3)YFP (-)IPTG_OD600nm						BD10-pMMBpLacO-msrDL_msrD(1-3)YFP (-)IPTG_Fluo_3						BD10-pMMBpLacO-msrDL_msrD(1-3)YFP (+)IPTG_OD600nm						BD10-pMMBpLacO-msrDL_msrD(1-3)YFP (+)IPTG_Fluo_3							BD10-pMMBpLacO-msrDL(noTerm)_msrD(1-3)YFP (-)IPTG_OD600nm						BD10-pMMBpLacO-msrDL(noTerm)_msrD(1-3)YFP (-)IPTG_Fluo_3						BD10-pMMBpLacO-msrDL(noTerm)_msrD(1-3)YFP (+)IPTG_OD600nm						BD10-pMMBpLacO-msrDL(noTerm)_msrD(1-3)YFP (+)IPTG_Fluo_3
Time (min)	0 nM ERY			100 nM ERY			0 nM ERY			100 nM ERY			0 nM ERY			100 nM ERY			0 nM ERY			100 nM ERY				0 nM ERY			100 nM ERY			0 nM ERY			100 nM ERY			0 nM ERY			100 nM ERY			0 nM ERY			100 nM ERY
0	0.113	0.105	0.111	0.098	0.1	0.111	10481	10581	10568	9540	10260	10517	0.109	0.192	0.103	0.097	0.093	0.091	10360	8467	10583	10830	10609	10812		0.118	0.126	0.155	0.172	0.143	0.174	9314	9467	8901	8592	9438	8238	0.175	0.186	0.196	0.19	0.157	0.157	8702	9041	8928	9360	9650	8958
30	0.107	0.098	0.11	0.106	0.107	0.109	10439	10452	10358	10534	10107	10244	0.114	0.23	0.12	0.128	0.103	0.098	10057	7409	10378	10690	10672	10756		0.132	0.156	0.18	0.193	0.174	0.197	9426	9432	8720	8659	9306	8251	0.187	0.209	0.201	0.196	0.164	0.166	8706	8859	8692	9154	9457	9623
60	0.113	0.106	0.115	0.107	0.105	0.116	10443	10512	10431	10566	10276	10383	0.122	0.142	0.126	0.116	0.103	0.098	10164	9313	10505	10695	10546	10849		0.131	0.143	0.15	0.167	0.151	0.202	9182	9537	8872	8609	9260	8323	0.196	0.185	0.178	0.198	0.163	0.162	8670	9113	8866	9291	9547	9711
90	0.12	0.108	0.117	0.105	0.113	0.11	10213	10230	10272	10481	10086	10183	0.134	0.153	0.124	0.114	0.111	0.102	9925	9143	10170	10645	10657	10842		0.138	0.155	0.17	0.177	0.15	0.195	9383	9487	8848	8598	9259	8374	0.19	0.197	0.2	0.209	0.168	0.171	8744	9035	8913	9333	9537	9536
120	0.124	0.112	0.124	0.11	0.104	0.105	10192	10398	10192	10681	10183	10399	0.124	0.138	0.132	0.104	0.114	0.097	9992	9074	10345	10894	10850	11008		0.143	0.168	0.196	0.184	0.178	0.209	9303	9521	8909	8595	9356	8237	0.216	0.227	0.239	0.222	0.177	0.166	9183	9554	9245	9626	9785	9706
150	0.149	0.143	0.148	0.13	0.119	0.136	10182	10261	10230	10586	10145	10284	0.17	0.176	0.146	0.131	0.123	0.122	10183	9324	10300	11289	11290	11263		0.156	0.173	0.199	0.193	0.16	0.189	9277	9233	8667	8684	9555	8413	0.226	0.231	0.236	0.233	0.181	0.185	10020	10251	10122	10040	10189	10348
180	0.163	0.162	0.166	0.143	0.134	0.142	10205	10265	10185	10506	10117	10285	0.179	0.191	0.17	0.134	0.136	0.134	10335	9468	10594	11783	11862	11948		0.174	0.188	0.205	0.185	0.161	0.207	9018	9152	8526	8619	9338	8231	0.225	0.229	0.236	0.233	0.202	0.185	11281	11612	11330	10479	10649	10689
210	0.178	0.171	0.177	0.152	0.149	0.152	10152	10493	10076	10248	9960	10192	0.195	0.21	0.186	0.165	0.176	0.141	10539	9658	10912	12481	12633	12657		0.214	0.227	0.254	0.199	0.175	0.215	8720	8755	8261	8256	9228	8097	0.281	0.272	0.28	0.255	0.212	0.207	12975	13645	13302	12044	11683	11685
240	0.201	0.192	0.198	0.171	0.166	0.162	10061	10120	10132	10137	9918	10133	0.207	0.224	0.218	0.172	0.171	0.162	10785	9995	11340	13875	13951	13836		0.265	0.282	0.309	0.228	0.211	0.258	8488	8767	8057	8211	8946	7963	0.331	0.344	0.328	0.286	0.239	0.234	15198	16010	15608	13755	13210	13546
270	0.212	0.214	0.221	0.198	0.196	0.211	10267	10400	10389	10237	9843	10085	0.224	0.257	0.237	0.205	0.219	0.187	11507	10589	12219	15521	15670	15630		0.309	0.322	0.355	0.302	0.278	0.318	8714	8716	8127	7992	8836	7704	0.367	0.398	0.36	0.339	0.284	0.283	18836	19767	19493	16363	15676	15994
300	0.246	0.235	0.24	0.226	0.224	0.223	10768	10854	10788	10351	9879	10182	0.259	0.261	0.246	0.213	0.222	0.213	12915	11915	13833	17497	17806	17802		0.327	0.339	0.358	0.299	0.27	0.31	8749	8919	8390	7920	8872	7739	0.381	0.372	0.382	0.341	0.314	0.3	23252	24477	23882	20333	18489	18942
330	0.272	0.255	0.273	0.245	0.246	0.249	11137	11422	11272	10606	10220	10423	0.293	0.302	0.286	0.267	0.233	0.215	14174	13065	15280	21156	21528	21606		0.375	0.388	0.411	0.337	0.316	0.343	8786	9131	8422	7980	8880	7867	0.428	0.431	0.441	0.391	0.334	0.335	26749	28086	27674	24486	22904	23451
360	0.299	0.286	0.304	0.261	0.261	0.25	11717	11860	11703	11114	10672	10899	0.312	0.339	0.31	0.252	0.257	0.249	15470	14236	16760	25205	26334	26282		0.419	0.424	0.462	0.384	0.354	0.409	8984	9215	8624	8216	9050	7919	0.49	0.5	0.49	0.445	0.379	0.392	29267	31044	30426	28636	28220	28770
390	0.338	0.328	0.344	0.302	0.29	0.297	12016	12287	12023	11501	11136	11357	0.348	0.363	0.354	0.301	0.282	0.27	16418	15351	17812	29130	29955	30435		0.467	0.469	0.492	0.434	0.387	0.429	9142	9317	8560	8275	9161	8064	0.528	0.532	0.541	0.477	0.401	0.398	30796	32889	32323	31266	32149	32314
420	0.375	0.361	0.377	0.324	0.32	0.308	12263	12315	12159	11563	11075	11393	0.377	0.399	0.379	0.315	0.309	0.301	17155	15599	18528	32160	33077	33301		0.501	0.513	0.533	0.468	0.439	0.484	9109	9307	8620	8386	9201	8103	0.561	0.549	0.575	0.515	0.452	0.463	32023	34025	33390	32459	34189	34619
450	0.4	0.391	0.404	0.351	0.352	0.353	12874	12972	13001	12109	11752	12038	0.414	0.418	0.414	0.356	0.358	0.336	18602	17231	19927	35555	36658	37000		0.534	0.529	0.547	0.475	0.486	0.494	9481	9628	8889	8437	9425	8242	0.591	0.606	0.595	0.556	0.484	0.495	34139	36502	35850	34708	37171	37663
480	0.423	0.422	0.436	0.384	0.377	0.39	13311	13675	13546	12702	12028	12323	0.437	0.463	0.442	0.392	0.393	0.379	20417	18446	21705	38332	39667	40029		0.565	0.569	0.593	0.535	0.522	0.574	9532	9784	9036	8488	9439	8359	0.626	0.625	0.628	0.608	0.535	0.542	37955	40347	39453	37706	38952	39589
510	0.45	0.443	0.456	0.394	0.391	0.391	14033	14226	14080	13235	12665	12909	0.467	0.476	0.458	0.401	0.409	0.392	21943	19813	23283	42997	45012	44758		0.591	0.601	0.623	0.566	0.548	0.599	9733	9973	9244	8631	9605	8290	0.65	0.646	0.634	0.599	0.568	0.555	43079	45367	44274	41705	41198	41421
540	0.478	0.47	0.488	0.424	0.417	0.429	14655	14975	14785	13881	13170	13493	0.491	0.502	0.49	0.428	0.427	0.427	23426	21471	25180	49222	50133	50019		0.607	0.605	0.623	0.576	0.552	0.584	9999	10311	9558	8861	9938	8550	0.662	0.651	0.65	0.615	0.572	0.572	48173	50931	49657	45942	43927	44961
570	0.501	0.497	0.517	0.439	0.435	0.446	15242	15569	15455	14716	13947	14273	0.523	0.554	0.518	0.452	0.464	0.436	25258	22592	26428	54712	55487	55498		0.631	0.641	0.657	0.607	0.595	0.627	10236	10492	9675	9048	10004	8711	0.684	0.689	0.688	0.647	0.615	0.596	54425	56877	55816	51004	48781	49716
600	0.524	0.517	0.536	0.445	0.449	0.458	16031	16200	16204	15552	14707	15124	0.546	0.569	0.546	0.474	0.478	0.466	26969	24292	28202	60237	61330	60744		0.646	0.644	0.666	0.594	0.595	0.635	10651	10847	10055	9241	10273	8992	0.675	0.697	0.683	0.65	0.631	0.62	59635	62745	61626	55623	53812	54457
630	0.56	0.545	0.551	0.474	0.472	0.49	16791	17080	16920	16208	15524	15685	0.571	0.579	0.562	0.479	0.478	0.473	28739	25658	29745	65255	67312	66388		0.67	0.674	0.694	0.622	0.63	0.656	10919	11176	10318	9495	10584	9329	0.707	0.734	0.724	0.669	0.646	0.641	65699	69033	67736	61182	59647	60559
660	0.57	0.557	0.564	0.474	0.47	0.484	17373	17786	17529	16851	16154	16406	0.578	0.594	0.565	0.509	0.499	0.486	30103	26836	31210	70722	72631	71286		0.68	0.666	0.69	0.632	0.615	0.657	11081	11450	10556	9767	10701	9355	0.725	0.73	0.736	0.685	0.649	0.659	71306	74547	72929	65709	65491	66391
690	0.589	0.578	0.585	0.487	0.487	0.499	18302	18712	18485	17805	17026	17260	0.614	0.613	0.6	0.513	0.515	0.504	32087	28843	33502	77464	78687	78304		0.692	0.677	0.701	0.643	0.618	0.647	11458	11900	10941	9946	11130	9713	0.737	0.74	0.753	0.694	0.661	0.672	77178	80395	79466	71309	72214	72371
720	0.608	0.595	0.607	0.497	0.497	0.506	19282	19602	19361	18622	17830	17929	0.613	0.634	0.617	0.519	0.533	0.511	33814	30450	35386	83232	84979	83326		0.706	0.69	0.709	0.662	0.654	0.676	11894	12184	11258	10418	11517	10018	0.744	0.76	0.754	0.728	0.671	0.678	82340	86425	85193	76666	78315	78523
750	0.635	0.62	0.621	0.507	0.513	0.514	20199	20699	20455	19371	18591	18878	0.647	0.652	0.634	0.529	0.534	0.514	35970	31940	37554	89052	91147	89499		0.714	0.706	0.722	0.668	0.65	0.686	12345	12503	11725	10550	11891	10429	0.758	0.772	0.765	0.706	0.69	0.682	87967	92200	90622	81885	84508	84790
780	0.645	0.632	0.633	0.508	0.508	0.514	21206	21465	21269	20231	19453	19534	0.657	0.666	0.64	0.529	0.528	0.528	38075	34100	39977	95281	97545	96058		0.709	0.687	0.717	0.636	0.624	0.65	12652	12994	11921	10947	12146	10571	0.719	0.747	0.73	0.696	0.648	0.673	92592	97897	96480	87665	91208	90651
810	0.654	0.644	0.65	0.53	0.519	0.534	22303	22594	22010	20793	19912	20192	0.674	0.683	0.664	0.541	0.535	0.534	40281	36482	42540	100362	103179	101979		0.71	0.703	0.722	0.654	0.637	0.683	13005	13114	12217	11252	12585	10858	0.763	0.745	0.761	0.702	0.691	0.69	96157	101433	100648	92409	96199	96134
840	0.664	0.647	0.66	0.527	0.527	0.53	23134	23517	22970	21502	20622	20902	0.67	0.682	0.667	0.55	0.551	0.532	42373	38298	44374	106470	109246	109030		0.714	0.712	0.735	0.661	0.652	0.681	13022	13518	12533	11635	12946	11240	0.752	0.751	0.75	0.702	0.688	0.7	99794	104774	103781	96829	101703	101911
870	0.672	0.654	0.669	0.52	0.536	0.529	23644	24049	23506	22386	21132	21470	0.672	0.685	0.658	0.55	0.543	0.536	43280	39069	45651	111233	114626	113953		0.724	0.72	0.74	0.678	0.65	0.695	13420	13635	12690	11787	13201	11515	0.778	0.784	0.788	0.702	0.691	0.694	102221	106954	106164	100021	106598	105750
900	0.679	0.664	0.665	0.52	0.534	0.53	24379	24845	24395	22782	21951	22224	0.674	0.677	0.667	0.546	0.541	0.53	44874	40470	47106	116556	120448	120254		0.734	0.742	0.755	0.655	0.643	0.682	13691	14008	12860	12082	13443	11841	0.793	0.776	0.784	0.68	0.668	0.671	104806	109961	109314	103061	110175	110484
930	0.696	0.673	0.674	0.514	0.527	0.531	24967	25621	25093	23484	22199	22882	0.704	0.698	0.69	0.555	0.535	0.537	46118	41717	48772	121501	125098	125548		0.746	0.756	0.766	0.65	0.632	0.672	13776	14166	13060	12201	13623	12071	0.781	0.792	0.8	0.686	0.67	0.675	106413	111654	111184	105295	113013	112769
960	0.708	0.688	0.701	0.509	0.532	0.531	26083	26562	25999	24037	23135	23544	0.711	0.722	0.707	0.55	0.537	0.535	47717	43371	50754	127627	131568	131703		0.752	0.76	0.782	0.655	0.633	0.684	14166	14535	13171	12465	13876	12091	0.793	0.796	0.807	0.694	0.662	0.671	109713	115584	114865	107788	117289	117675
990	0.729	0.701	0.713	0.524	0.528	0.536	27101	27442	26869	24773	23755	23994	0.729	0.732	0.714	0.555	0.54	0.535	49527	44844	52600	131960	136070	136744		0.776	0.777	0.809	0.672	0.655	0.701	14461	14753	13445	12893	14344	12477	0.814	0.818	0.827	0.7	0.689	0.68	113333	119218	118604	111477	120915	121319
1020	0.741	0.714	0.725	0.53	0.535	0.546	27674	28216	27617	25067	24332	24682	0.737	0.738	0.728	0.538	0.535	0.544	51020	45990	54230	135744	139990	140673		0.775	0.775	0.814	0.676	0.645	0.704	14672	14866	13622	13005	14477	12556	0.82	0.826	0.829	0.715	0.67	0.679	116369	122886	121252	113687	122682	122881

## Sheet: Fig 3b
0 nM ERY			50 nM ERY			0 nM AZI			50 nM AZI			0 nM TEL			50 nM TEL			0 nM TYL			50 nM TYL			0 nM SPI			50 nM SPI			0 nM LNC			50 nM LNC			0 nM LNZ			50 nM LNZ			0 nM RTP			50 nM RTP
69441.7	72807.9	67798.6	191350	211014	193933	66399.4	64011.2	60504.7	196785	238178	230302	75763.7	68784.9	73678.3	66630.4	66768.7	60826.4	66488.4	63865	61074.8	66647.3	60154.9	61264	58684.4	66641.2	60795.2	59132	56145.3	64422.3	52549.2	56219	63309	54310.2	60349	53662.2	45736.3	44440.5	50110.5	47531.7	48061.2	55949.7	43643.1	57534.1	51254.6	36889.6	44369	42434.3

## Sheet: Fig 3d
WT 0 nM ERY			WT 100 nM ERY			Y2A 0 nM ERY			Y2A 100 nM ERY			L3A 0 nM ERY			L3A 100 nM ERY			I4A 0 nM ERY			I4A 100 nM ERY			F5A 0 nM ERY			F5A 100 nM ERY			M6A 0 nM ERY			M6A 100 nM ERY			MYLIFMisocodons 0 nM			MYLIFMisocodons 100 nM			MYLIFMAisocodons 0 nM			MYLIFMAisocodons 100 nM
88220.5	79100.1	79953.7	279629	274361	280232	79140.4	81796.4	85394.7	174735	178830	179048	84113.5	65944.4	64040	86128	91916.4	90871.1	66849.2	68750.3	88514.1	109383	90529.6	105111	63366.2	65198.4	63836.2	113025	127294	123572	75432.4	77821.7	73244.9	104907	111087	107944	49068.9	51842.8	51645.7	139689	145198	142806	61993.1	58217.5	61877.6	107814	101751	104948

## Sheet: Fig 6a and SI 6c
	OD600																																		Fluo YFP
Time (hour)	pBAD-Control			pBAD-msrDWT			pBAD-msrDEQ2			pBAD-msrDE125Q			pBAD-msrDE434Q			pBAD-msrDΔloop			pBAD-msrDΔPtIM			pBAD-msrDR241A			pBAD-msrDL242A			pBAD-msrDH244A			pBAD-msrDH244W				pBAD-Control			pBAD-msrDWT			pBAD-msrDEQ2			pBAD-msrDE125Q			pBAD-msrDE434Q
0	0.11	0.1	0.094	0.107	0.113	0.096	0.091	0.103	0.094	0.094	0.094	0.112	0.114	0.123	0.103	0.118	0.102	0.116	0.127	0.116	0.132	0.105	0.094	0.099	0.118	0.096	0.12	0.107	0.108	0.13	0.136	0.13	0.127		11181	11251	10853	9555	9452	9947	10201	9345	10070	9940	9736	9458	9592	8979	9354
0.5	0.1	0.094	0.09	0.098	0.104	0.092	0.103	0.116	0.103	0.09	0.103	0.106	0.105	0.088	0.097	0.122	0.107	0.122	0.122	0.115	0.11	0.097	0.088	0.096	0.112	0.093	0.105	0.094	0.101	0.114	0.126	0.105	0.116		10427	10429	10213	8832	8981	9447	9671	8815	9375	9373	9204	8880	9102	8521	8928
1	0.105	0.094	0.09	0.11	0.105	0.101	0.099	0.128	0.093	0.091	0.089	0.094	0.096	0.105	0.091	0.122	0.102	0.13	0.129	0.136	0.139	0.113	0.097	0.113	0.113	0.098	0.108	0.101	0.114	0.128	0.114	0.106	0.124		10280	10285	10036	8887	8755	9085	9383	8487	9287	9238	9106	8753	9005	8524	8806
1.5	0.102	0.096	0.092	0.108	0.114	0.102	0.103	0.119	0.107	0.091	0.102	0.109	0.116	0.107	0.092	0.119	0.108	0.13	0.127	0.128	0.128	0.104	0.097	0.101	0.102	0.095	0.116	0.103	0.114	0.112	0.141	0.107	0.123		10217	10423	10052	8827	8825	9106	9355	8741	9286	9386	9194	8847	8922	8515	8908
2	0.106	0.098	0.096	0.115	0.115	0.102	0.101	0.124	0.103	0.103	0.113	0.105	0.107	0.108	0.107	0.126	0.11	0.138	0.134	0.116	0.119	0.115	0.101	0.106	0.107	0.101	0.113	0.108	0.13	0.144	0.116	0.112	0.119		10652	10334	10098	8931	8971	9473	9497	8670	9351	9373	9102	8918	9150	8727	8914
2.5	0.111	0.11	0.101	0.108	0.109	0.099	0.105	0.12	0.104	0.104	0.104	0.102	0.116	0.136	0.114	0.131	0.115	0.129	0.144	0.142	0.12	0.12	0.113	0.117	0.13	0.115	0.128	0.13	0.136	0.147	0.144	0.12	0.141		11158	10590	10439	8969	8994	9229	9620	8721	9373	9350	9116	8840	9296	9017	9141
3	0.118	0.117	0.109	0.115	0.122	0.108	0.121	0.139	0.111	0.116	0.113	0.117	0.14	0.137	0.131	0.138	0.115	0.131	0.151	0.156	0.13	0.126	0.126	0.126	0.13	0.12	0.139	0.138	0.159	0.168	0.14	0.139	0.13		11666	11230	10721	9219	9243	9490	9921	9166	9739	9392	9321	8899	9598	9453	9634
3.5	0.124	0.121	0.118	0.124	0.13	0.129	0.12	0.135	0.123	0.114	0.124	0.116	0.112	0.144	0.117	0.155	0.13	0.146	0.162	0.166	0.15	0.136	0.13	0.134	0.138	0.12	0.141	0.136	0.133	0.145	0.148	0.131	0.153		12216	12103	11598	9533	9522	9952	10165	9358	10041	9546	9337	9026	10095	9994	10357
4	0.123	0.126	0.123	0.134	0.149	0.135	0.13	0.144	0.128	0.142	0.153	0.146	0.136	0.135	0.129	0.157	0.13	0.158	0.158	0.156	0.124	0.137	0.131	0.14	0.144	0.129	0.147	0.138	0.15	0.158	0.165	0.138	0.154		13079	12512	12256	9982	10092	10443	10852	9945	10644	9941	9668	9348	10551	10650	11000
4.5	0.131	0.129	0.13	0.146	0.158	0.142	0.128	0.156	0.142	0.148	0.146	0.156	0.131	0.14	0.132	0.156	0.128	0.154	0.163	0.151	0.145	0.146	0.143	0.146	0.15	0.137	0.141	0.144	0.165	0.176	0.174	0.158	0.165		14548	13615	13179	10484	10539	11103	11647	10710	11352	10352	10039	9784	11102	11442	11720
5	0.138	0.135	0.129	0.156	0.159	0.158	0.141	0.171	0.146	0.15	0.192	0.157	0.137	0.154	0.128	0.169	0.138	0.166	0.166	0.175	0.141	0.153	0.148	0.155	0.151	0.145	0.156	0.16	0.16	0.159	0.167	0.152	0.161		16227	15378	14641	11446	11539	12126	12383	11548	12332	10795	10440	10266	11798	12416	12688
5.5	0.151	0.148	0.146	0.175	0.164	0.159	0.147	0.163	0.153	0.165	0.16	0.178	0.147	0.156	0.14	0.172	0.142	0.162	0.163	0.135	0.141	0.16	0.158	0.156	0.166	0.159	0.166	0.177	0.183	0.187	0.154	0.154	0.152		18622	17204	16707	12619	12912	13400	13754	12793	13710	11296	11262	10793	13201	13665	14174
6	0.161	0.158	0.154	0.176	0.187	0.181	0.167	0.167	0.167	0.166	0.185	0.188	0.164	0.157	0.15	0.188	0.139	0.17	0.181	0.158	0.155	0.171	0.168	0.166	0.16	0.167	0.184	0.183	0.189	0.194	0.192	0.175	0.17		21329	19917	19152	13705	13977	14884	14991	14041	14958	12175	12004	11732	14467	14880	15380
6.5	0.171	0.152	0.151	0.194	0.187	0.188	0.167	0.178	0.162	0.165	0.188	0.193	0.156	0.156	0.17	0.17	0.155	0.18	0.171	0.17	0.151	0.177	0.18	0.183	0.176	0.174	0.178	0.18	0.192	0.208	0.181	0.171	0.186		24459	23370	22397	15742	16228	17087	16870	15725	16712	13388	13342	12986	15432	16152	16735
7	0.16	0.157	0.154	0.206	0.2	0.192	0.178	0.189	0.179	0.178	0.205	0.203	0.172	0.168	0.156	0.188	0.156	0.184	0.181	0.169	0.165	0.194	0.186	0.177	0.186	0.182	0.19	0.175	0.199	0.211	0.18	0.166	0.2		27781	26856	26050	17889	18375	19372	18848	17590	18501	14457	14357	13834	16466	17538	18077
7.5	0.169	0.165	0.164	0.21	0.214	0.207	0.182	0.194	0.179	0.192	0.216	0.204	0.176	0.17	0.159	0.194	0.168	0.189	0.189	0.171	0.176	0.201	0.206	0.192	0.195	0.181	0.194	0.199	0.206	0.21	0.186	0.183	0.191		31395	30794	29971	19614	20141	21141	21323	20081	21272	15975	16029	15468	20068	19128	19686
8	0.179	0.172	0.172	0.211	0.215	0.217	0.177	0.198	0.184	0.194	0.19	0.203	0.158	0.17	0.169	0.2	0.18	0.204	0.191	0.168	0.163	0.215	0.217	0.204	0.198	0.203	0.205	0.21	0.223	0.227	0.21	0.186	0.179		34763	34646	33259	21719	21593	23083	24038	22260	23487	17287	17526	16796	21335	20284	20857
8.5	0.176	0.173	0.176	0.228	0.234	0.231	0.188	0.182	0.183	0.191	0.192	0.202	0.166	0.167	0.164	0.198	0.178	0.19	0.195	0.18	0.185	0.219	0.225	0.219	0.215	0.212	0.217	0.217	0.221	0.227	0.209	0.197	0.195		38616	38525	37422	23122	23388	24174	25954	23908	25761	18698	18767	18035	22065	20946	21696
9	0.195	0.188	0.19	0.263	0.281	0.263	0.18	0.222	0.192	0.196	0.207	0.216	0.163	0.176	0.168	0.209	0.179	0.212	0.209	0.196	0.194	0.239	0.267	0.228	0.223	0.234	0.229	0.235	0.233	0.251	0.222	0.198	0.216		42634	43652	42067	23866	24064	25231	27575	25454	27411	20135	20314	19490	22970	21806	22765
9.5	0.199	0.199	0.197	0.28	0.306	0.297	0.184	0.193	0.192	0.192	0.197	0.211	0.16	0.158	0.163	0.212	0.195	0.213	0.208	0.202	0.177	0.259	0.236	0.25	0.235	0.242	0.238	0.256	0.268	0.261	0.231	0.216	0.228		46316	48394	45768	24999	24968	26540	29236	26860	28723	21443	21429	20970	23848	22759	23392
10	0.202	0.198	0.195	0.295	0.309	0.309	0.185	0.206	0.188	0.186	0.204	0.206	0.164	0.185	0.168	0.218	0.197	0.226	0.222	0.198	0.19	0.267	0.261	0.267	0.243	0.247	0.253	0.263	0.279	0.284	0.253	0.235	0.239		49408	53324	50180	25537	25473	27030	30331	28094	29728	22766	23020	22085	24172	23047	23887
10.5	0.212	0.208	0.207	0.32	0.342	0.348	0.184	0.197	0.187	0.195	0.199	0.206	0.158	0.169	0.16	0.213	0.197	0.216	0.241	0.239	0.199	0.291	0.279	0.287	0.254	0.263	0.263	0.296	0.295	0.302	0.251	0.228	0.239		53714	57395	55259	26595	26266	28012	31683	29592	31476	24023	23953	23398	24867	23879	24469
11	0.224	0.231	0.224	0.362	0.381	0.37	0.199	0.204	0.196	0.189	0.214	0.2	0.163	0.176	0.165	0.227	0.202	0.223	0.244	0.238	0.224	0.312	0.309	0.315	0.279	0.285	0.282	0.327	0.314	0.308	0.261	0.249	0.26		57603	63234	60641	27092	27240	28647	32813	30681	32609	25274	25139	24670	25246	24263	24731
11.5	0.234	0.242	0.232	0.394	0.407	0.387	0.188	0.206	0.198	0.199	0.212	0.214	0.175	0.186	0.171	0.251	0.218	0.242	0.246	0.238	0.214	0.336	0.34	0.342	0.287	0.302	0.3	0.329	0.344	0.355	0.279	0.259	0.263		62114	67684	65568	28152	28052	29537	34008	31768	33569	26650	26419	26042	25789	24980	25441
12	0.25	0.251	0.238	0.417	0.439	0.432	0.189	0.218	0.203	0.2	0.212	0.223	0.17	0.177	0.167	0.252	0.234	0.258	0.252	0.243	0.239	0.368	0.358	0.366	0.309	0.325	0.328	0.36	0.382	0.391	0.287	0.268	0.28		65422	71885	70052	28539	28942	30223	34968	32596	34840	27856	27462	27036	26371	25071	25695
12.5	0.256	0.267	0.252	0.458	0.471	0.465	0.2	0.225	0.208	0.198	0.224	0.224	0.168	0.171	0.171	0.26	0.245	0.269	0.274	0.26	0.256	0.389	0.383	0.386	0.326	0.344	0.346	0.392	0.386	0.388	0.286	0.273	0.28		70197	77669	74941	29774	29637	31406	36327	33740	35646	28882	28711	28025	26907	25615	26540
13	0.276	0.281	0.267	0.479	0.492	0.487	0.201	0.229	0.204	0.21	0.225	0.231	0.163	0.176	0.168	0.281	0.25	0.27	0.289	0.28	0.26	0.407	0.411	0.414	0.361	0.38	0.371	0.4	0.414	0.407	0.307	0.288	0.295		74940	83411	80421	30886	31132	32456	37140	34717	36582	30193	29535	28941	27226	26402	27009
13.5	0.286	0.291	0.279	0.51	0.527	0.512	0.205	0.223	0.216	0.211	0.22	0.221	0.168	0.181	0.177	0.289	0.265	0.287	0.302	0.287	0.266	0.428	0.434	0.439	0.397	0.403	0.405	0.428	0.428	0.442	0.309	0.292	0.312		80059	88834	85958	32283	32790	33889	37900	35249	37441	31454	30493	30465	27757	26718	27261
14	0.298	0.305	0.298	0.527	0.541	0.53	0.211	0.226	0.208	0.204	0.222	0.216	0.174	0.185	0.171	0.287	0.276	0.274	0.308	0.304	0.282	0.451	0.464	0.459	0.401	0.408	0.414	0.429	0.442	0.443	0.323	0.312	0.309		84775	94255	90662	33666	34162	35791	38288	35759	37936	32428	31539	31077	28366	27203	27752
14.5	0.307	0.324	0.306	0.552	0.57	0.57	0.21	0.229	0.214	0.2	0.227	0.231	0.18	0.176	0.173	0.303	0.282	0.294	0.328	0.329	0.304	0.479	0.487	0.48	0.412	0.436	0.442	0.455	0.463	0.45	0.337	0.334	0.337		90027	100395	97588	34888	35197	36941	39247	36569	39025	33428	32372	32187	28780	27576	28359
15	0.313	0.331	0.321	0.572	0.595	0.584	0.204	0.227	0.202	0.217	0.237	0.231	0.172	0.18	0.178	0.323	0.3	0.321	0.332	0.325	0.309	0.508	0.516	0.5	0.438	0.447	0.453	0.478	0.468	0.474	0.358	0.344	0.366		94379	105936	102790	35796	36062	37754	39915	37023	39254	34821	33929	33008	29218	28161	28542
15.5	0.325	0.344	0.33	0.606	0.622	0.6	0.208	0.224	0.208	0.209	0.233	0.232	0.181	0.182	0.178	0.324	0.305	0.326	0.344	0.341	0.331	0.519	0.529	0.521	0.463	0.465	0.467	0.475	0.489	0.479	0.371	0.381	0.364		99571	111288	108132	36741	37046	38601	40632	37493	40072	35898	34538	34035	29829	28900	29086
16	0.334	0.344	0.328	0.62	0.633	0.621	0.214	0.221	0.208	0.223	0.241	0.246	0.174	0.172	0.17	0.344	0.322	0.332	0.37	0.35	0.341	0.529	0.535	0.536	0.473	0.478	0.483	0.492	0.509	0.505	0.381	0.361	0.374		104014	116585	112490	38051	38486	40127	41236	38575	40349	36832	35417	34958	30413	29356	29771
16.5	0.336	0.352	0.346	0.661	0.656	0.646	0.212	0.227	0.214	0.216	0.248	0.232	0.175	0.176	0.173	0.346	0.339	0.35	0.364	0.353	0.353	0.551	0.546	0.548	0.498	0.5	0.511	0.505	0.518	0.52	0.367	0.369	0.371		109000	121811	118057	39556	40091	42020	42052	39258	41343	37536	36213	35764	31015	29944	30050
17	0.345	0.366	0.355	0.659	0.681	0.678	0.206	0.223	0.208	0.222	0.245	0.256	0.18	0.178	0.174	0.354	0.337	0.353	0.369	0.367	0.354	0.563	0.564	0.562	0.511	0.515	0.526	0.521	0.532	0.524	0.403	0.4	0.39		113720	126586	123450	40405	40877	42799	42386	39490	41770	38505	37519	36926	31669	30727	30756
17.5	0.35	0.371	0.359	0.677	0.692	0.679	0.204	0.224	0.21	0.24	0.246	0.252	0.176	0.186	0.174	0.359	0.347	0.354	0.377	0.365	0.371	0.567	0.575	0.566	0.531	0.528	0.569	0.544	0.543	0.554	0.403	0.396	0.411		117568	131731	127739	41810	42096	43947	42592	39812	41856	39396	38163	37744	32176	31242	31327
18	0.358	0.366	0.369	0.7	0.718	0.706	0.196	0.225	0.21	0.232	0.246	0.258	0.174	0.182	0.175	0.363	0.346	0.344	0.385	0.365	0.372	0.576	0.586	0.574	0.544	0.54	0.569	0.559	0.56	0.552	0.424	0.42	0.421		122001	135539	131852	42680	42975	45174	43679	40229	42437	40448	39059	38972	32554	31495	31703
18.5	0.359	0.372	0.362	0.722	0.743	0.716	0.208	0.231	0.207	0.24	0.256	0.25	0.168	0.179	0.168	0.372	0.348	0.357	0.386	0.368	0.367	0.598	0.603	0.597	0.567	0.551	0.586	0.566	0.574	0.561	0.4	0.381	0.414		127441	140537	136633	43312	43417	45693	43928	41017	42774	41396	39856	39388	33158	32017	32202
19	0.373	0.372	0.372	0.744	0.758	0.743	0.212	0.218	0.198	0.225	0.263	0.259	0.201	0.19	0.185	0.368	0.357	0.362	0.388	0.371	0.387	0.608	0.618	0.615	0.582	0.576	0.594	0.561	0.572	0.565	0.415	0.409	0.426		130607	144961	141251	44121	44694	47074	44201	41203	43664	42013	40732	40248	33606	32652	33200
19.5	0.375	0.376	0.371	0.762	0.778	0.755	0.202	0.215	0.201	0.237	0.254	0.253	0.172	0.18	0.182	0.377	0.353	0.364	0.392	0.376	0.394	0.625	0.639	0.619	0.602	0.584	0.609	0.571	0.586	0.588	0.427	0.428	0.439		134665	147637	143653	44980	45365	47760	44850	41780	44005	43429	41997	41393	34192	33303	33523
20	0.379	0.373	0.37	0.787	0.804	0.774	0.196	0.205	0.204	0.247	0.258	0.262	0.173	0.186	0.175	0.377	0.354	0.379	0.387	0.371	0.387	0.645	0.656	0.642	0.602	0.587	0.626	0.583	0.591	0.586	0.43	0.435	0.436		139565	149702	146608	46754	46847	49521	45574	42183	44106	44092	42756	41734	34688	33715	34165
20.5	0.386	0.374	0.373	0.788	0.803	0.794	0.193	0.205	0.19	0.244	0.266	0.265	0.18	0.2	0.19	0.391	0.366	0.389	0.405	0.374	0.388	0.662	0.677	0.665	0.619	0.608	0.629	0.568	0.589	0.615	0.439	0.433	0.446		141405	156611	151571	47310	47800	50228	45631	42991	45123	44899	43880	43210	35505	34024	34149
21	0.382	0.37	0.375	0.817	0.831	0.807	0.191	0.209	0.189	0.254	0.267	0.275	0.174	0.182	0.177	0.395	0.377	0.379	0.41	0.389	0.39	0.683	0.695	0.682	0.617	0.622	0.644	0.577	0.595	0.589	0.453	0.453	0.453		145085	160396	155779	48435	48440	51318	46149	42919	45390	45835	44617	43914	35926	34863	35365
21.5	0.389	0.36	0.37	0.827	0.851	0.828	0.193	0.207	0.189	0.248	0.284	0.264	0.174	0.183	0.182	0.377	0.363	0.359	0.401	0.379	0.385	0.683	0.701	0.687	0.639	0.633	0.648	0.586	0.599	0.598	0.447	0.448	0.455		147308	162372	157356	49415	49496	52479	46646	43209	45455	47068	45475	45210	36335	35095	35584
22	0.383	0.357	0.36	0.85	0.871	0.84	0.185	0.204	0.186	0.247	0.267	0.275	0.174	0.178	0.177	0.377	0.361	0.377	0.404	0.398	0.39	0.707	0.72	0.699	0.644	0.646	0.673	0.601	0.621	0.623	0.454	0.454	0.463		151614	166647	161239	50309	50323	53300	46932	43825	46381	48181	46699	46014	37042	35686	35988
22.5	0.378	0.352	0.355	0.861	0.893	0.86	0.18	0.193	0.176	0.254	0.267	0.283	0.178	0.178	0.175	0.378	0.368	0.37	0.412	0.397	0.383	0.718	0.716	0.71	0.647	0.652	0.688	0.608	0.616	0.615	0.46	0.458	0.471		154688	168338	163257	51255	50943	53746	47450	43961	46346	48930	47558	46662	37719	36266	36886
23	0.372	0.346	0.354	0.871	0.884	0.861	0.178	0.201	0.175	0.26	0.273	0.28	0.184	0.186	0.173	0.375	0.351	0.365	0.413	0.384	0.37	0.746	0.745	0.717	0.663	0.643	0.7	0.605	0.618	0.622	0.46	0.449	0.477		155984	172704	166717	52186	52050	55232	47725	44188	46366	50026	48521	47859	38366	36969	37723
23.5	0.375	0.335	0.344	0.877	0.909	0.87	0.176	0.191	0.173	0.255	0.273	0.287	0.163	0.18	0.172	0.373	0.359	0.365	0.411	0.398	0.382	0.768	0.76	0.738	0.682	0.664	0.707	0.604	0.632	0.636	0.476	0.458	0.479		159692	176113	171994	53434	52937	56476	48065	44627	47168	50833	49926	49263	39316	37387	37775
24	0.374	0.327	0.337	0.9	0.929	0.909	0.169	0.181	0.172	0.263	0.266	0.278	0.167	0.177	0.168	0.363	0.356	0.368	0.402	0.396	0.382	0.792	0.785	0.757	0.695	0.688	0.736	0.622	0.655	0.644	0.468	0.468	0.475		161408	176088	173545	54223	54044	57170	48157	44391	47464	51982	51060	50297	39847	38118	38506
[truncated: 18 more columns]

## Sheet: Fig SI 2b
Ratio_17h-pMMBpLacO-controle_(+)_IPTG
0 nM			6.25 nM			12.5 nM			25 nM			50 nM			75 nM			100 nM			200 nM
15850.3	16693.4	16232.9	15867.5	15861.9	14738.6	18319.3	17526.3	17240.7	16370.6	17640.6	18425.5	17255.8	17845.5	17941.7	17526.1	16964.1	18180.8	17041.1	16222.7	16980	16024.9	18540.3	15428.8
Ratio_17h-pMMBpLacO-msrDL_msrD(1-3):YFP (+)IPTG
0 nM			6.25 nM			12.5 nM			25 nM			50 nM			75 nM			100 nM			200 nM
68133.5	78796.9	78369.7	119366	108565	111561	121389	149256	137009	160401	164024	165993	171488	183228	181230	178332	199028	183486	204330	214488	225483	182171	177686	201779
Ratio_17h-BD10-pMMB-msrDL(no_ORF) (+)IPTG
0 nM			6.25 nM			12.5 nM			25 nM			50 nM			75 nM			100 nM			200 nM
49107.2	57303.6	53544.4	50387	50144.8	54373.5	54593.7	59663.9	55970.2	61493.5	62152.7	61705.8	63352.5	58669.2	62177.8	55082.4	57474.5	57449.3	51003.9	52323.9	54575.9	46862.3	48518.2	45218

## Sheet: Fig SI 2c
0 nM ERY			100 nM ERY			1 µM BCM			10 µM BCM			50 µM BCM
68604.9	68498.7	73728.8	250798	244659	253203	65811	67907.2	66552.3	62062.2	62326.1	62528.3	54473.2	62508.5	60432.4

## Sheet: Fig SI 2d
WT 0 nM ERY			WT 100 nM ERY			UAG 0 nM ERY			UAG 100 nM ERY			UGA 0 nM ERY			UGA 100 nM ERY
88220.5	79100.1	79953.7	279629	274361	280232	85495.4	70882.3	82959.1	232706	230774	242955	70363	66980.2	72538.3	159109	156367	168308

[truncated: 3 more sheets: Fig SI 6a, Fig SI 6b, Table 1]
